# Supplementary material for: Synorthocladiusfedericoi sp. nov., a new species occurring in the middle basin of the Adige River, northern Italy (Diptera, Chironomidae, Orthocladiinae)
Source: Zookeys. 2021 Aug 27;1057:105–16. doi: 10.3897/zookeys.1057.68175 (PMC8417020; doi:10.3897/zookeys.1057.68175)
Supplement: XML Treatment for Synorthocladius [file zookeys.1057.68175-treatment1.xml]

<!DOCTYPE tp:taxon-treatment
  PUBLIC "-//TaxonX//DTD Taxonomic Treatment Publishing DTD v0 20100105//EN" "tax-treatment-NSO.dtd">
<tp:taxon-treatment xmlns:tp="http://www.plazi.org/taxpub"><tp:treatment-meta><kwd-group><label>Taxon classification</label><kwd><named-content xmlns:xlink="http://www.w3.org/1999/xlink" content-type="kingdom">Animalia</named-content></kwd><kwd><named-content xmlns:xlink="http://www.w3.org/1999/xlink" content-type="order">Diptera</named-content></kwd><kwd><named-content xmlns:xlink="http://www.w3.org/1999/xlink" content-type="family">Chironomidae</named-content></kwd></kwd-group><mixed-citation publication-type="journal"><person-group><name><surname>Lencioni</surname><given-names>Valeria</given-names></name><name><surname>Moubayed</surname><given-names>Joel</given-names></name></person-group><article-title><italic><tp:taxon-name><tp:taxon-name-part taxon-name-part-type="genus" reg="Synorthocladius">Synorthocladius</tp:taxon-name-part><tp:taxon-name-part taxon-name-part-type="species" reg="federicoi">federicoi</tp:taxon-name-part></tp:taxon-name></italic> sp. nov., a new species occurring in the middle basin of the Adige River, northern Italy (<tp:taxon-name><tp:taxon-name-part taxon-name-part-type="order">Diptera</tp:taxon-name-part></tp:taxon-name>, <tp:taxon-name><tp:taxon-name-part taxon-name-part-type="family">Chironomidae</tp:taxon-name-part></tp:taxon-name>, <tp:taxon-name><tp:taxon-name-part taxon-name-part-type="subfamily">Orthocladiinae</tp:taxon-name-part></tp:taxon-name>)</article-title><source>Zookeys</source><day>27</day><month>8</month><year>2021</year><volume>1057</volume><fpage>105</fpage><lpage>116</lpage><pub-id pub-id-type="doi">10.3897/zookeys.1057.68175</pub-id></mixed-citation></tp:treatment-meta><tp:nomenclature><label>Genus</label><tp:taxon-name>
            <object-id xmlns:xlink="http://www.w3.org/1999/xlink" content-type="arpha" xlink:type="simple">C2AE29F8-E0FC-5289-AFB4-26F8BD805AAE</object-id>
            <tp:taxon-name-part taxon-name-part-type="genus" reg="Synorthocladius">Synorthocladius</tp:taxon-name-part>
          </tp:taxon-name><tp:taxon-authority>Thienemann, 1935: emended generic diagnosis</tp:taxon-authority></tp:nomenclature><tp:treatment-sec sec-type="remarks" id="SECID0EVEAC"><title>Remarks.</title><p>The generic diagnosis of <italic><tp:taxon-name><tp:taxon-name-part taxon-name-part-type="genus" reg="Synorthocladius">Synorthocladius</tp:taxon-name-part></tp:taxon-name></italic> in Thienemann (1935), emended in <xref ref-type="bibr" rid="B3">Cranston et al. (1989)</xref> and <xref ref-type="bibr" rid="B11">Liu and Wang (2005)</xref>, is here supplemented as follows. <bold><italic>Head</italic></bold>: Frontal tubercles present, circular or triangular; coronal triangle reduced or weakly developed; coronal setae present or absent; sensilla coeloconica on palpomere 3 present or absent. Antenna. Last flagellomere simply clubbed, or with bilobed or truncate apex; antennal ratio between 0.5 and 1.0. <bold><italic>Thorax</italic></bold>: Acrostichals 0–3, or about 9; scutellum with 2 or 4–6 setae; sensilla chaetica present on tibiae and tarsomeres ta<sub>1</sub>–ta<sub>5</sub> of <abbrev xmlns:xlink="http://www.w3.org/1999/xlink" xlink:title="Length (µm) and proportions of prothoracic legs" id="ABBRID0EUFAC" xlink:type="simple">PI</abbrev>–<abbrev xmlns:xlink="http://www.w3.org/1999/xlink" xlink:title="Length (µm) and proportions of mesothoracic legs" id="ABBRID0EYFAC" xlink:type="simple">PII</abbrev>, absent on tarsomeres of <abbrev xmlns:xlink="http://www.w3.org/1999/xlink" xlink:title="Length (µm) and proportions of metathoracic legs" id="ABBRID0E3FAC" xlink:type="simple">PIII</abbrev>. <bold><italic>Abdomen</italic></bold>: Tergite IX with or without a dorsal hump; anal point slightly to strongly curved upwards. Gonocoxite generally with slender dorsal and ventral inner margin, distinctly broad at base. Virga absent or well developed. Superior volsella flat or broadly swollen. Apex of inferior volsella single or double, long nose-like, lobe-like or truncate, subtriangular or spherical. Gonostylus generally slender to well developed, or atypically globular or bean-shaped as in the new species.</p></tp:treatment-sec><ref-list><ref id="B3"><mixed-citation xmlns:xlink="http://www.w3.org/1999/xlink" xlink:type="simple"><person-group><name name-style="western"><surname>Cranston</surname><given-names>P</given-names></name><name name-style="western"><surname>Oliver</surname><given-names>DR</given-names></name><name name-style="western"><surname>Sæther</surname><given-names>OA</given-names></name></person-group> (<year>1989</year>) <article-title>The adult males of <tp:taxon-name><tp:taxon-name-part taxon-name-part-type="subfamily">Orthocladiinae</tp:taxon-name-part></tp:taxon-name> (<tp:taxon-name><tp:taxon-name-part taxon-name-part-type="order">Diptera</tp:taxon-name-part></tp:taxon-name>, <tp:taxon-name><tp:taxon-name-part taxon-name-part-type="family">Chironomidae</tp:taxon-name-part></tp:taxon-name>) of the Holarctic Region – Keys and diagnoses.</article-title> In: <person-group><name name-style="western"><surname>Wiederholm</surname><given-names>T</given-names></name></person-group> (<role>Ed.</role>) <issue-title>Chironomidae of the Holarctic region. Keys and diagnoses. Part 3-Adult males.</issue-title><source>Entomologica Scandinavica Supplement</source><volume>34</volume>: <fpage>164</fpage>–<lpage>352</lpage>.</mixed-citation></ref><ref id="B11"><mixed-citation xmlns:xlink="http://www.w3.org/1999/xlink" xlink:type="simple"><person-group><name name-style="western"><surname>Liu</surname><given-names>Y</given-names></name><name name-style="western"><surname>Wang</surname><given-names>X</given-names></name></person-group> (<year>2005</year>) <article-title><italic><tp:taxon-name><tp:taxon-name-part taxon-name-part-type="genus">Synorthocladius</tp:taxon-name-part></tp:taxon-name></italic> Thienemann from China, with a review of the genus (<tp:taxon-name><tp:taxon-name-part taxon-name-part-type="order">Diptera</tp:taxon-name-part></tp:taxon-name>: <tp:taxon-name><tp:taxon-name-part taxon-name-part-type="family">Chironomidae</tp:taxon-name-part></tp:taxon-name>: <tp:taxon-name><tp:taxon-name-part taxon-name-part-type="subfamily">Orthocladiinae</tp:taxon-name-part></tp:taxon-name>).</article-title><source>Zootaxa</source><volume>1057</volume>: <fpage>51</fpage>–<lpage>60</lpage>. <ext-link xlink:type="simple" ext-link-type="doi" xlink:href="10.11646/zootaxa.1057.1.3">https://doi.org/10.11646/zootaxa.1057.1.3</ext-link></mixed-citation></ref></ref-list></tp:taxon-treatment>
